# Supplementary material for: Synthesis and Guest-Binding Properties of pH/Reduction Dual-Responsive Cyclophane Dimer
Source: Molecules. 2021 May 22;26(11):3097. doi: 10.3390/molecules26113097 (PMC8196905; doi:10.3390/molecules26113097)
Supplement: Supplementary file 1 [file molecules-26-03097-s001.zip]

Archive with 1 entries (1 files):
- molecules-1221702-supplementary.pdf
